# Supplementary material for: Research on parking sharing strategies considering user overtime parking
Source: PLoS One. 2020 Jun 10;15(6):e0233772. doi: 10.1371/journal.pone.0233772 (PMC7286510; doi:10.1371/journal.pone.0233772)
Supplement: S1 Data — All vehicles have been matched through the license plate number, and the license plate number is anonymous considering personal privacy. (XLSX) [file pone.0233772.s001.xlsx]

## Sheet: Sheet1
	进入时间	出去时间
1	2019-05-21 02:04:30	2019-05-21 11:08:06
2	2019-05-21 02:55:27	2019-05-21 03:11:16
3	2019-05-21 04:31:07	2019-05-21 04:35:18
4	2019-05-21 04:37:40	2019-05-21 05:44:23
5	2019-05-21 05:05:10	2019-05-21 05:08:24
6	2019-05-21 05:49:58	2019-05-21 06:05:31
7	2019-05-21 06:17:58	2019-05-21 06:25:15
8	2019-05-21 06:19:20	2019-05-21 06:27:23
9	2019-05-21 06:29:14	2019-05-21 06:48:55
10	2019-05-21 06:32:24	2019-05-21 06:44:03
11	2019-05-21 06:42:02	2019-05-21 06:47:55
12	2019-05-21 06:53:57	2019-05-21 06:57:23
13	2019-05-21 07:24:04	2019-05-21 21:49:00
14	2019-05-21 07:26:50	2019-05-21 17:23:56
15	2019-05-21 07:28:33	2019-05-21 11:01:25
16	2019-05-21 07:30:28	2019-05-21 10:40:59
17	2019-05-21 07:37:39	2019-05-21 07:41:26
18	2019-05-21 07:43:56	2019-05-21 11:37:17
19	2019-05-21 07:49:28	2019-05-21 11:01:17
20	2019-05-21 08:11:36	2019-05-21 17:28:57
21	2019-05-21 08:15:38	2019-05-21 16:38:24
22	2019-05-21 08:17:31	2019-05-21 08:20:15
23	2019-05-21 08:26:17	2019-05-21 10:13:25
24	2019-05-21 08:32:10	2019-05-21 08:40:24
25	2019-05-21 08:33:42	2019-05-21 08:36:34
26	2019-05-21 08:39:29	2019-05-21 12:36:41
27	2019-05-21 08:40:37	2019-05-21 09:00:33
28	2019-05-21 08:40:49	2019-05-21 13:31:45
29	2019-05-21 08:44:51	2019-05-21 08:48:46
30	2019-05-21 08:51:13	2019-05-21 17:30:23
31	2019-05-21 08:51:20	2019-05-21 15:48:56
32	2019-05-21 09:16:50	2019-05-21 09:43:03
33	2019-05-21 09:20:03	2019-05-21 10:15:52
34	2019-05-21 09:21:55	2019-05-21 09:25:01
35	2019-05-21 09:29:01	2019-05-21 14:18:59
36	2019-05-21 09:38:29	2019-05-21 10:26:34
37	2019-05-21 09:43:42	2019-05-21 12:16:25
38	2019-05-21 09:44:11	2019-05-21 10:01:26
39	2019-05-21 10:04:25	2019-05-21 13:36:41
40	2019-05-21 10:07:30	2019-05-21 12:13:52
41	2019-05-21 10:09:54	2019-05-21 10:25:11
42	2019-05-21 10:11:56	2019-05-21 10:17:50
43	2019-05-21 10:24:58	2019-05-21 10:31:56
44	2019-05-21 10:30:47	2019-05-21 11:15:56
45	2019-05-21 10:32:53	2019-05-21 11:25:35
46	2019-05-21 10:35:17	2019-05-21 10:52:41
47	2019-05-21 10:38:21	2019-05-21 11:02:53
48	2019-05-21 10:51:11	2019-05-21 11:32:39
49	2019-05-21 10:52:29	2019-05-21 11:44:57
50	2019-05-21 11:00:09	2019-05-23 09:48:00
51	2019-05-21 11:00:22	2019-05-21 14:08:34
52	2019-05-21 11:11:58	2019-05-21 12:05:45
53	2019-05-21 11:12:25	2019-05-21 11:33:04
54	2019-05-21 11:20:17	2019-05-21 12:13:30
55	2019-05-21 11:28:49	2019-05-21 11:32:50
56	2019-05-21 11:32:49	2019-05-21 14:30:08
57	2019-05-21 11:35:54	2019-05-21 12:30:29
58	2019-05-21 11:42:30	2019-05-21 14:09:55
59	2019-05-21 11:48:13	2019-05-21 14:15:50
60	2019-05-21 11:48:46	2019-05-21 14:46:51
61	2019-05-21 11:51:12	2019-05-21 12:49:50
62	2019-05-21 11:53:47	2019-05-21 12:37:12
63	2019-05-21 11:57:07	2019-05-21 19:10:51
64	2019-05-21 11:59:26	2019-05-21 13:24:07
65	2019-05-21 12:03:15	2019-05-21 14:34:18
66	2019-05-21 12:04:57	2019-05-21 13:15:59
67	2019-05-21 12:15:26	2019-05-21 13:14:25
68	2019-05-21 12:18:14	2019-05-22 17:35:39
69	2019-05-21 12:18:49	2019-05-21 12:59:34
70	2019-05-21 12:20:53	2019-05-21 12:28:43
71	2019-05-21 12:23:17	2019-05-21 14:06:04
72	2019-05-21 12:32:04	2019-05-21 12:33:11
73	2019-05-21 12:37:35	2019-05-21 13:47:16
74	2019-05-21 12:39:50	2019-05-21 12:48:51
75	2019-05-21 12:40:11	2019-05-21 13:26:23
76	2019-05-21 12:49:23	2019-05-21 15:03:24
77	2019-05-21 13:03:42	2019-05-21 17:21:03
78	2019-05-21 13:09:37	2019-05-21 14:00:34
79	2019-05-21 13:15:31	2019-05-21 14:56:32
80	2019-05-21 13:19:37	2019-05-21 14:36:10
81	2019-05-21 13:25:40	2019-05-21 14:01:03
82	2019-05-21 13:26:01	2019-05-21 15:49:43
83	2019-05-21 13:37:41	2019-05-21 15:24:22
84	2019-05-21 13:39:59	2019-05-21 17:42:01
85	2019-05-21 13:40:40	2019-05-21 15:53:33
86	2019-05-21 13:42:01	2019-05-21 14:22:00
87	2019-05-21 13:51:44	2019-05-21 14:24:25
88	2019-05-21 13:59:32	2019-05-21 14:57:20
89	2019-05-21 14:01:05	2019-05-21 16:28:09
90	2019-05-21 14:01:30	2019-05-21 14:32:15
91	2019-05-21 14:02:51	2019-05-21 21:35:11
92	2019-05-21 14:09:23	2019-05-21 17:16:50
93	2019-05-21 14:10:36	2019-05-21 16:03:51
94	2019-05-21 14:16:03	2019-05-21 17:01:06
95	2019-05-21 14:20:59	2019-05-21 16:58:04
96	2019-05-21 14:21:07	2019-05-21 17:25:54
97	2019-05-21 14:36:34	2019-05-21 14:40:14
98	2019-05-21 14:43:08	2019-05-21 14:50:23
99	2019-05-21 14:46:21	2019-05-21 17:03:37
100	2019-05-21 14:47:40	2019-05-21 18:09:51
101	2019-05-21 15:09:12	2019-05-21 18:09:32
102	2019-05-21 15:13:56	2019-05-21 17:04:03
103	2019-05-21 15:14:11	2019-05-21 17:32:11
104	2019-05-21 15:21:58	2019-05-21 17:28:32
105	2019-05-21 15:22:13	2019-05-21 16:50:33
106	2019-05-21 15:53:23	2019-05-21 18:48:09
107	2019-05-21 15:53:33	2019-05-21 16:02:29
108	2019-05-21 15:54:47	2019-05-21 16:15:27
109	2019-05-21 16:00:19	2019-05-21 16:37:42
110	2019-05-21 16:03:24	2019-05-21 16:33:23
111	2019-05-21 16:04:35	2019-05-21 16:23:40
112	2019-05-21 16:04:51	2019-05-21 18:04:34
113	2019-05-21 16:09:49	2019-05-21 16:51:39
114	2019-05-21 16:11:44	2019-05-21 16:41:10
115	2019-05-21 16:13:47	2019-05-21 23:14:19
116	2019-05-21 16:18:44	2019-05-21 16:34:05
117	2019-05-21 16:21:14	2019-05-21 16:53:49
118	2019-05-21 16:27:25	2019-05-21 18:25:41
119	2019-05-21 16:33:13	2019-05-21 16:54:53
120	2019-05-21 16:51:58	2019-05-22 08:16:09
121	2019-05-21 16:53:50	2019-05-21 17:40:39
122	2019-05-21 16:58:45	2019-05-21 21:51:45
123	2019-05-21 17:17:13	2019-05-21 17:35:08
124	2019-05-21 17:18:49	2019-05-21 18:27:18
125	2019-05-21 17:19:32	2019-05-21 18:33:04
126	2019-05-21 17:30:22	2019-05-21 20:13:24
127	2019-05-21 17:31:18	2019-05-21 18:04:45
128	2019-05-21 17:31:30	2019-05-21 18:31:21
129	2019-05-21 17:41:42	2019-05-21 19:06:52
130	2019-05-21 17:44:20	2019-05-21 18:46:21
131	2019-05-21 17:46:26	2019-05-21 18:04:27
132	2019-05-21 17:50:46	2019-05-21 21:21:43
133	2019-05-21 17:52:27	2019-05-21 18:11:01
134	2019-05-21 17:55:13	2019-05-21 20:17:47
135	2019-05-21 17:58:44	2019-05-21 18:50:04
136	2019-05-21 17:59:45	2019-05-21 21:34:58
137	2019-05-21 18:02:04	2019-05-21 18:47:49
138	2019-05-21 18:02:04	2019-05-21 18:47:49
139	2019-05-21 18:04:49	2019-05-21 18:53:05
140	2019-05-21 18:05:48	2019-05-21 19:46:51
141	2019-05-21 18:06:31	2019-05-21 18:20:33
142	2019-05-21 18:09:06	2019-05-21 18:27:43
143	2019-05-21 18:09:25	2019-05-21 20:30:29
144	2019-05-21 18:12:15	2019-05-21 19:04:41
145	2019-05-21 18:14:12	2019-05-21 20:15:57
146	2019-05-21 18:24:50	2019-05-21 18:29:53
147	2019-05-21 18:27:00	2019-05-21 19:24:23
148	2019-05-21 18:29:09	2019-05-21 21:11:54
149	2019-05-21 18:29:21	2019-05-21 20:37:04
150	2019-05-21 18:29:33	2019-05-21 19:43:08
151	2019-05-21 18:31:06	2019-05-21 19:27:33
152	2019-05-21 18:42:30	2019-05-21 21:32:42
153	2019-05-21 18:43:57	2019-05-21 19:56:15
154	2019-05-21 18:46:02	2019-05-21 20:40:13
155	2019-05-21 18:51:45	2019-05-21 21:51:35
156	2019-05-21 18:58:33	2019-05-21 22:52:12
157	2019-05-21 19:04:36	2019-05-21 21:15:49
158	2019-05-21 19:05:34	2019-05-21 19:24:31
159	2019-05-21 19:06:11	2019-05-21 19:24:39
160	2019-05-21 19:06:56	2019-05-21 19:38:20
161	2019-05-21 19:09:30	2019-05-21 21:07:14
162	2019-05-21 19:10:16	2019-05-21 20:21:22
163	2019-05-21 19:10:40	2019-05-21 20:59:39
164	2019-05-21 19:18:34	2019-05-21 20:04:17
165	2019-05-21 19:24:36	2019-05-21 20:09:02
166	2019-05-21 19:36:08	2019-05-21 21:32:22
167	2019-05-21 19:46:56	2019-05-21 20:25:37
168	2019-05-21 19:58:09	2019-05-21 21:59:15
169	2019-05-21 19:59:38	2019-05-21 21:09:23
170	2019-05-21 20:05:04	2019-05-21 20:24:02
171	2019-05-21 20:06:05	2019-05-21 21:10:28
172	2019-05-21 20:14:28	2019-05-21 20:21:50
173	2019-05-21 20:18:43	2019-05-21 21:17:52
174	2019-05-21 20:20:04	2019-05-21 22:05:40
175	2019-05-21 20:36:03	2019-05-21 20:51:14
176	2019-05-21 20:45:38	2019-05-21 21:43:26
177	2019-05-21 21:01:05	2019-05-21 22:57:48
178	2019-05-21 21:11:00	2019-05-21 23:15:47
179	2019-05-21 21:21:37	2019-05-21 23:40:08
180	2019-05-21 21:32:35	2019-05-21 23:37:56
181	2019-05-21 21:35:29	2019-05-21 21:57:46
182	2019-05-21 21:39:33	2019-05-21 22:14:58
183	2019-05-21 21:47:37	2019-05-21 23:50:18
184	2019-05-21 22:12:58	2019-05-21 22:18:21
185	2019-05-21 23:54:22	2019-05-22 06:48:21
186	2019-05-22 00:10:42	2019-05-23 01:17:05
187	2019-05-22 00:30:39	2019-05-24 14:39:47
188	2019-05-22 02:37:40	2019-05-22 15:58:21
189	2019-05-22 02:51:42	2019-05-22 03:09:46
190	2019-05-22 03:38:05	2019-05-22 03:39:49
191	2019-05-22 05:00:44	2019-05-22 05:03:13
192	2019-05-22 05:19:36	2019-05-22 05:31:23
193	2019-05-22 05:25:59	2019-05-22 05:37:10
194	2019-05-22 05:38:35	2019-05-22 05:48:12
195	2019-05-22 05:38:48	2019-05-22 05:46:19
196	2019-05-22 05:47:58	2019-05-22 06:02:48
197	2019-05-22 05:49:51	2019-05-22 06:07:35
198	2019-05-22 05:56:35	2019-05-22 06:04:33
199	2019-05-22 06:34:24	2019-05-22 06:44:49
200	2019-05-22 06:55:53	2019-05-22 06:58:55
201	2019-05-22 07:21:23	2019-05-22 22:06:40
202	2019-05-22 07:27:58	2019-05-24 06:51:24
203	2019-05-22 07:29:47	2019-05-24 12:14:07
204	2019-05-22 07:30:57	2019-05-22 18:01:34
205	2019-05-22 07:32:23	2019-05-25 06:43:48
206	2019-05-22 07:34:52	2019-05-22 07:39:06
207	2019-05-22 07:35:25	2019-05-27 06:33:37
208	2019-05-22 07:35:39	2019-05-22 17:28:43
209	2019-05-22 07:36:33	2019-05-22 11:15:31
210	2019-05-22 07:39:01	2019-05-22 09:10:50
211	2019-05-22 07:40:57	2019-05-22 12:02:57
212	2019-05-22 07:45:21	2019-05-22 11:26:34
213	2019-05-22 07:55:09	2019-05-22 13:55:35
214	2019-05-22 08:00:46	2019-05-22 17:30:56
215	2019-05-22 08:09:32	2019-05-22 15:31:50
216	2019-05-22 08:13:01	2019-05-22 22:13:06
217	2019-05-22 08:26:58	2019-05-22 08:59:23
218	2019-05-22 08:28:09	2019-05-22 10:23:18
219	2019-05-22 08:28:41	2019-05-22 17:33:04
220	2019-05-22 08:30:55	2019-05-22 08:59:35
221	2019-05-22 08:32:25	2019-05-22 09:47:02
222	2019-05-22 08:47:28	2019-05-22 20:24:00
223	2019-05-22 08:53:20	2019-05-22 11:06:09
224	2019-05-22 09:18:05	2019-05-22 09:57:28
225	2019-05-22 09:25:04	2019-05-22 10:52:28
226	2019-05-22 09:25:19	2019-05-22 17:30:40
227	2019-05-22 09:33:34	2019-05-24 15:39:54
228	2019-05-22 09:44:04	2019-05-22 12:07:28
229	2019-05-22 09:45:47	2019-05-22 11:39:50
230	2019-05-22 09:49:45	2019-05-22 10:30:38
231	2019-05-22 09:55:57	2019-05-22 10:12:09
232	2019-05-22 09:59:59	2019-05-22 12:02:09
233	2019-05-22 10:14:00	2019-05-22 11:29:53
234	2019-05-22 10:14:00	2019-05-22 11:29:53
235	2019-05-22 10:21:06	2019-05-22 17:32:31
236	2019-05-22 10:25:08	2019-05-22 10:38:54
237	2019-05-22 10:28:27	2019-05-22 10:57:06
238	2019-05-22 10:28:59	2019-05-22 11:12:47
239	2019-05-22 10:31:59	2019-05-22 10:53:09
240	2019-05-22 10:32:40	2019-05-22 15:24:01
241	2019-05-22 10:33:53	2019-05-22 10:59:48
242	2019-05-22 10:36:05	2019-05-22 11:39:01
243	2019-05-22 10:36:05	2019-05-22 11:39:01
244	2019-05-22 10:40:03	2019-05-22 10:50:40
245	2019-05-22 10:43:47	2019-05-22 11:34:08
246	2019-05-22 10:49:01	2019-05-22 10:53:22
247	2019-05-22 10:52:40	2019-05-22 11:15:43
248	2019-05-22 11:08:19	2019-05-22 11:26:50
249	2019-05-22 11:11:10	2019-05-22 11:37:51
250	2019-05-22 11:11:51	2019-05-25 16:15:36
251	2019-05-22 11:16:50	2019-05-22 11:36:11
252	2019-05-22 11:20:27	2019-05-22 17:31:43
253	2019-05-22 11:21:35	2019-05-22 13:33:54
254	2019-05-22 11:22:38	2019-05-22 12:11:33
255	2019-05-22 11:26:12	2019-05-22 11:39:12
256	2019-05-22 11:38:51	2019-05-22 12:33:18
257	2019-05-22 11:41:51	2019-05-22 14:03:07
258	2019-05-22 11:43:12	2019-05-22 12:34:46
259	2019-05-22 11:46:18	2019-05-22 17:45:26
260	2019-05-22 11:46:27	2019-05-22 15:34:20
261	2019-05-22 11:51:16	2019-05-22 13:35:02
262	2019-05-22 11:59:44	2019-05-22 20:11:08
263	2019-05-22 12:00:25	2019-05-22 14:10:09
264	2019-05-22 12:03:52	2019-05-22 12:22:49
265	2019-05-22 12:04:05	2019-05-22 12:23:49
266	2019-05-22 12:13:24	2019-05-22 13:17:21
267	2019-05-22 12:19:13	2019-05-22 13:36:21
268	2019-05-22 12:19:20	2019-05-22 13:28:30
269	2019-05-22 12:23:53	2019-05-22 13:13:20
270	2019-05-22 12:23:53	2019-05-22 13:13:20
271	2019-05-22 12:29:32	2019-05-22 14:57:07
272	2019-05-22 12:32:45	2019-05-22 12:34:07
273	2019-05-22 12:37:11	2019-05-22 17:34:07
274	2019-05-22 12:42:36	2019-05-22 13:31:01
275	2019-05-22 12:51:50	2019-05-22 14:02:43
276	2019-05-22 12:52:57	2019-05-22 21:00:59
277	2019-05-22 12:59:13	2019-05-22 14:21:15
278	2019-05-22 13:17:08	2019-05-22 15:20:09
279	2019-05-22 13:19:53	2019-05-22 14:18:39
280	2019-05-22 13:20:03	2019-05-22 17:42:12
281	2019-05-22 13:29:06	2019-05-22 18:06:44
282	2019-05-22 13:40:16	2019-05-22 15:04:48
283	2019-05-22 13:44:17	2019-05-22 14:47:27
284	2019-05-22 13:53:03	2019-05-22 14:21:00
285	2019-05-22 14:05:18	2019-05-22 17:00:23
286	2019-05-22 14:08:57	2019-05-22 17:02:06
287	2019-05-22 14:17:18	2019-05-22 16:07:05
288	2019-05-22 14:27:38	2019-05-22 14:43:39
289	2019-05-22 14:28:50	2019-05-22 16:38:06
290	2019-05-22 14:31:49	2019-05-22 17:31:07
291	2019-05-22 14:32:39	2019-05-22 17:39:30
292	2019-05-22 14:35:09	2019-05-22 14:47:12
293	2019-05-22 14:38:22	2019-05-22 14:41:40
294	2019-05-22 14:41:47	2019-05-22 17:34:22
295	2019-05-22 14:41:47	2019-05-22 17:34:22
296	2019-05-22 03:39:49	2019-05-22 14:47:28
297	2019-05-22 14:50:40	2019-05-22 19:19:30
298	2019-05-22 14:51:55	2019-05-22 14:56:24
299	2019-05-22 14:59:35	2019-05-22 15:23:05
300	2019-05-22 15:00:42	2019-05-22 19:50:19
301	2019-05-22 15:04:52	2019-05-22 15:34:37
302	2019-05-22 15:04:52	2019-05-22 15:34:37
303	2019-05-22 15:11:55	2019-05-22 15:15:22
304	2019-05-22 15:15:15	2019-05-22 17:05:03
305	2019-05-22 15:15:28	2019-05-22 15:48:03
306	2019-05-22 15:22:56	2019-05-24 14:45:20
307	2019-05-22 15:23:12	2019-05-22 15:59:52
308	2019-05-22 15:47:29	2019-05-22 16:10:12
309	2019-05-22 15:49:47	2019-05-22 17:02:22
310	2019-05-22 15:49:47	2019-05-22 17:02:22
311	2019-05-22 15:57:31	2019-05-22 16:17:52
312	2019-05-22 15:57:44	2019-05-22 16:40:27
313	2019-05-22 16:01:23	2019-05-22 17:17:36
314	2019-05-22 16:01:23	2019-05-22 17:17:36
315	2019-05-22 16:02:04	2019-05-22 16:23:54
316	2019-05-22 16:08:18	2019-05-22 16:26:10
317	2019-05-22 16:08:18	2019-05-22 16:26:10
318	2019-05-22 16:09:56	2019-05-22 16:13:18
319	2019-05-22 16:10:21	2019-05-22 16:39:17
320	2019-05-22 16:11:01	2019-05-22 16:26:34
321	2019-05-22 16:13:41	2019-05-22 18:32:15
322	2019-05-22 16:17:57	2019-05-22 17:29:50
323	2019-05-22 16:19:45	2019-05-22 16:45:12
324	2019-05-22 16:20:37	2019-05-22 16:48:11
325	2019-05-22 16:31:41	2019-05-22 17:07:47
326	2019-05-22 16:33:38	2019-05-22 18:01:03
327	2019-05-22 16:42:17	2019-05-22 16:59:21
328	2019-05-22 16:45:42	2019-05-22 18:39:36
329	2019-05-22 16:46:25	2019-05-22 19:08:27
330	2019-05-22 16:49:42	2019-05-23 08:20:38
331	2019-05-22 16:50:48	2019-05-22 17:41:06
332	2019-05-22 16:52:40	2019-05-22 18:05:20
333	2019-05-22 17:00:40	2019-05-22 17:43:46
334	2019-05-22 17:11:01	2019-05-22 19:58:01
335	2019-05-22 10:52:28	2019-05-22 17:11:34
336	2019-05-22 17:13:39	2019-05-22 17:54:43
337	2019-05-22 17:14:19	2019-05-22 20:10:45
338	2019-05-22 17:16:15	2019-05-22 18:17:32
339	2019-05-22 17:17:13	2019-05-22 18:20:02
340	2019-05-22 17:25:54	2019-05-22 19:55:03
341	2019-05-22 17:26:01	2019-05-22 18:03:51
342	2019-05-22 17:26:09	2019-05-22 17:45:19
343	2019-05-22 17:31:55	2019-05-22 18:19:11
344	2019-05-22 17:36:46	2019-05-22 18:36:03
345	2019-05-22 17:38:54	2019-05-22 19:34:40
346	2019-05-22 17:39:38	2019-05-22 19:05:38
347	2019-05-22 17:40:37	2019-05-22 19:54:51
348	2019-05-22 17:41:21	2019-05-22 19:05:26
349	2019-05-22 17:42:49	2019-05-22 19:49:48
350	2019-05-22 17:44:01	2019-05-22 18:44:05
351	2019-05-22 17:45:35	2019-05-22 18:57:01
352	2019-05-22 17:49:25	2019-05-22 19:57:48
353	2019-05-22 11:39:12	2019-05-22 17:49:31
354	2019-05-22 17:51:34	2019-05-22 18:50:38
355	2019-05-22 17:53:39	2019-05-22 19:28:39
356	2019-05-22 18:01:00	2019-05-22 19:17:42
357	2019-05-22 18:01:00	2019-05-22 19:17:42
358	2019-05-22 18:01:24	2019-05-22 18:24:31
359	2019-05-22 18:02:59	2019-05-22 20:54:06
360	2019-05-22 18:03:13	2019-05-22 18:10:10
361	2019-05-22 18:04:41	2019-05-22 18:06:20
362	2019-05-22 18:04:57	2019-05-22 21:39:50
363	2019-05-22 18:05:09	2019-05-22 18:49:13
364	2019-05-22 18:07:09	2019-05-22 20:58:18
365	2019-05-22 18:09:59	2019-05-22 18:30:18
366	2019-05-22 18:19:05	2019-05-22 21:33:13
367	2019-05-22 18:22:25	2019-05-22 19:05:15
368	2019-05-22 18:23:00	2019-05-22 19:31:32
369	2019-05-22 18:26:47	2019-05-22 20:02:07
370	2019-05-22 18:27:04	2019-05-22 20:19:39
371	2019-05-22 18:28:44	2019-05-22 21:05:51
372	2019-05-22 18:32:27	2019-05-22 19:39:22
373	2019-05-22 18:33:15	2019-05-22 19:24:58
374	2019-05-22 18:33:29	2019-05-22 21:32:56
375	2019-05-22 18:35:09	2019-05-22 20:08:27
376	2019-05-22 18:36:06	2019-05-22 19:53:28
377	2019-05-22 18:40:37	2019-05-22 18:46:30
378	2019-05-22 18:48:30	2019-05-22 20:00:27
379	2019-05-22 18:53:50	2019-05-22 19:11:49
380	2019-05-22 18:54:04	2019-05-22 20:55:31
381	2019-05-22 18:56:23	2019-05-22 19:45:39
382	2019-05-22 18:57:07	2019-05-22 22:47:39
383	2019-05-22 18:57:28	2019-05-22 21:12:30
384	2019-05-22 19:02:10	2019-05-22 21:27:40
385	2019-05-22 19:03:09	2019-05-22 19:28:47
386	2019-05-22 19:06:13	2019-05-22 21:36:47
387	2019-05-22 19:07:24	2019-05-22 21:25:21
388	2019-05-22 19:07:33	2019-05-22 21:26:20
389	2019-05-22 19:09:33	2019-05-22 21:28:19
390	2019-05-22 19:12:49	2019-05-22 19:39:44
391	2019-05-22 19:13:27	2019-05-22 19:14:01
392	2019-05-22 19:13:36	2019-05-22 19:18:09
393	2019-05-22 19:14:08	2019-05-22 21:23:27
394	2019-05-22 19:17:58	2019-05-22 20:00:00
395	2019-05-22 19:19:07	2019-05-22 19:55:16
396	2019-05-22 19:19:21	2019-05-22 20:23:12
397	2019-05-22 19:23:05	2019-05-22 21:53:31
398	2019-05-22 19:28:11	2019-05-22 21:32:32
399	2019-05-22 19:31:01	2019-05-22 21:33:05
400	2019-05-22 19:32:00	2019-05-22 21:14:19
401	2019-05-22 19:33:23	2019-05-22 20:57:44
402	2019-05-22 19:35:01	2019-05-22 20:27:59
403	2019-05-22 19:38:17	2019-05-22 21:14:32
404	2019-05-22 19:39:05	2019-05-22 20:40:15
405	2019-05-22 19:39:38	2019-05-22 22:37:40
406	2019-05-22 19:43:14	2019-05-22 20:30:27
407	2019-05-22 19:48:25	2019-05-22 21:05:20
408	2019-05-22 19:50:59	2019-05-22 21:33:22
409	2019-05-22 19:51:40	2019-05-22 20:03:53
410	2019-05-22 19:57:24	2019-05-22 21:32:42
411	2019-05-22 19:57:24	2019-05-22 21:32:42
412	2019-05-22 19:59:51	2019-05-22 20:01:15
413	2019-05-22 20:05:11	2019-05-22 23:15:45
414	2019-05-22 17:02:06	2019-05-22 20:13:21
415	2019-05-22 17:02:00	2019-05-22 20:25:20
416	2019-05-22 20:26:05	2019-05-22 21:07:00
417	2019-05-22 20:26:12	2019-05-22 21:43:12
418	2019-05-22 20:32:59	2019-05-22 21:25:45
419	2019-05-22 20:40:07	2019-05-22 22:42:20
420	2019-05-22 21:01:10	2019-05-22 21:25:08
421	2019-05-22 21:48:58	2019-05-22 23:42:52
422	2019-05-22 21:58:16	2019-05-22 22:14:13
423	2019-05-22 23:43:13	2019-05-23 06:49:36
424	2019-05-23 03:05:10	2019-05-23 03:24:16
425	2019-05-23 03:13:13	2019-05-23 13:09:34
426	2019-05-23 03:46:09	2019-05-23 12:47:10
427	2019-05-23 05:01:00	2019-05-23 05:57:37
428	2019-05-23 05:05:07	2019-05-23 05:08:53
429	2019-05-23 05:35:30	2019-05-23 05:39:28
430	2019-05-23 05:39:27	2019-05-23 05:47:24
431	2019-05-23 05:50:45	2019-05-23 06:10:41
432	2019-05-23 06:04:38	2019-05-23 06:14:55
433	2019-05-23 06:32:29	2019-05-23 06:43:57
434	2019-05-23 06:52:19	2019-05-27 20:02:51
435	2019-05-23 06:59:28	2019-05-23 07:02:48
436	2019-05-23 07:22:38	2019-05-23 08:20:25
437	2019-05-23 07:23:44	2019-05-23 21:43:13
438	2019-05-23 07:25:55	2019-05-23 12:01:19
439	2019-05-23 07:27:08	2019-05-23 18:21:55
440	2019-05-23 07:43:19	2019-05-23 12:01:57
441	2019-05-23 07:43:39	2019-05-23 07:46:37
442	2019-05-23 07:45:48	2019-05-23 12:03:38
443	2019-05-23 07:48:22	2019-05-23 11:39:00
444	2019-05-23 07:58:16	2019-05-23 17:28:30
445	2019-05-23 08:01:34	2019-05-23 08:05:51
446	2019-05-23 08:12:53	2019-05-23 15:24:42
447	2019-05-23 08:14:28	2019-05-23 17:18:27
448	2019-05-23 08:17:23	2019-05-23 08:31:35
449	2019-05-23 08:17:34	2019-05-23 14:04:18
450	2019-05-23 08:29:48	2019-05-23 08:48:10
451	2019-05-23 08:33:02	2019-05-23 17:32:30
452	2019-05-23 08:44:24	2019-05-23 17:32:45
453	2019-05-23 08:46:28	2019-05-23 11:36:41
454	2019-05-23 08:52:12	2019-05-23 18:50:17
455	2019-05-23 08:58:27	2019-05-23 11:35:24
456	2019-05-23 09:03:54	2019-05-23 11:46:11
457	2019-05-23 09:05:29	2019-05-23 09:28:47
458	2019-05-23 09:10:42	2019-05-23 10:03:48
459	2019-05-23 09:15:40	2019-05-23 17:08:04
460	2019-05-23 09:24:01	2019-05-23 14:26:22
461	2019-05-23 09:28:32	2019-05-23 10:18:45
462	2019-05-23 09:28:42	2019-05-23 09:50:46
463	2019-05-23 09:31:40	2019-05-23 17:34:01
464	2019-05-23 09:31:51	2019-05-23 10:21:58
465	2019-05-23 09:32:57	2019-05-23 09:57:29
466	2019-05-23 09:33:48	2019-05-23 09:43:38
467	2019-05-23 09:39:53	2019-05-23 09:59:38
468	2019-05-23 09:45:36	2019-05-23 10:11:09
469	2019-05-23 09:55:58	2019-05-23 10:10:55
470	2019-05-23 10:00:01	2019-05-23 10:52:58
471	2019-05-23 10:01:39	2019-05-23 11:02:20
472	2019-05-23 10:06:16	2019-05-23 13:27:14
473	2019-05-23 10:25:26	2019-05-23 10:33:26
474	2019-05-23 10:30:03	2019-05-23 12:12:30
475	2019-05-23 10:42:53	2019-05-23 14:26:09
476	2019-05-23 10:47:55	2019-05-23 11:04:08
477	2019-05-23 11:03:36	2019-05-23 11:30:37
478	2019-05-23 11:07:07	2019-05-23 12:26:20
479	2019-05-23 11:11:28	2019-05-23 11:38:25
480	2019-05-23 11:14:16	2019-05-24 08:54:46
481	2019-05-23 11:21:05	2019-05-23 12:24:08
482	2019-05-23 11:24:55	2019-05-23 17:24:11
483	2019-05-23 11:29:22	2019-05-23 12:23:02
484	2019-05-23 11:44:25	2019-05-23 12:12:47
485	2019-05-23 11:48:41	2019-05-23 14:07:13
486	2019-05-23 11:48:49	2019-05-23 12:14:12
487	2019-05-23 11:51:36	2019-05-23 12:42:35
488	2019-05-23 11:51:43	2019-05-23 11:54:27
489	2019-05-23 12:03:21	2019-05-23 12:35:30
490	2019-05-23 12:06:10	2019-05-23 12:17:39
491	2019-05-23 12:07:42	2019-05-23 18:16:57
492	2019-05-23 12:10:31	2019-05-23 20:35:30
493	2019-05-23 12:22:17	2019-05-23 14:19:03
494	2019-05-23 12:22:26	2019-05-23 12:39:37
495	2019-05-23 12:23:34	2019-05-23 12:56:34
496	2019-05-23 12:27:47	2019-05-23 14:13:04
497	2019-05-23 12:30:20	2019-05-23 12:31:39
498	2019-05-23 12:51:59	2019-05-23 13:07:04
499	2019-05-23 12:53:41	2019-05-23 15:57:55
500	2019-05-23 12:56:56	2019-05-23 14:00:31
501	2019-05-23 13:04:11	2019-05-23 13:57:08
502	2019-05-23 13:05:44	2019-05-23 14:14:32
503	2019-05-23 13:10:23	2019-05-23 15:22:06
504	2019-05-23 13:10:40	2019-05-23 17:34:16
505	2019-05-23 13:18:45	2019-05-23 13:20:29
506	2019-05-23 13:21:32	2019-05-23 14:06:46
507	2019-05-23 13:25:59	2019-05-23 15:15:50
508	2019-05-23 13:34:05	2019-05-23 13:56:32
509	2019-05-23 13:43:47	2019-05-23 16:22:05
510	2019-05-23 13:47:08	2019-05-23 15:15:59
511	2019-05-23 13:48:32	2019-05-23 17:17:08
512	2019-05-23 13:49:31	2019-05-23 13:55:45
513	2019-05-23 13:58:16	2019-05-23 15:09:19
514	2019-05-23 14:00:18	2019-05-23 16:59:22
515	2019-05-23 14:02:50	2019-05-23 16:46:32
516	2019-05-23 14:07:49	2019-05-23 16:20:04
517	2019-05-23 14:09:21	2019-05-23 16:17:35
518	2019-05-23 14:10:31	2019-05-23 13:15:16
519	2019-05-23 14:17:40	2019-05-23 14:27:23
520	2019-05-23 14:19:00	2019-05-23 17:04:00
521	2019-05-23 14:22:50	2019-05-23 14:51:58
522	2019-05-23 14:23:50	2019-05-23 17:34:51
523	2019-05-23 14:28:01	2019-05-23 17:12:42
524	2019-05-23 14:28:34	2019-05-23 17:40:37
525	2019-05-23 14:29:49	2019-05-23 16:39:12
526	2019-05-23 14:30:29	2019-05-23 17:16:55
527	2019-05-23 14:33:53	2019-05-23 17:43:56
528	2019-05-23 14:39:26	2019-05-23 21:07:27
529	2019-05-23 14:43:01	2019-05-23 16:55:15
530	2019-05-23 14:45:56	2019-05-23 15:19:17
531	2019-05-23 14:47:54	2019-05-23 14:50:47
532	2019-05-23 15:17:52	2019-05-23 17:11:05
533	2019-05-23 15:18:48	2019-05-23 15:46:55
534	2019-05-23 15:29:53	2019-05-23 15:34:03
535	2019-05-23 15:32:00	2019-05-23 18:03:26
536	2019-05-23 15:34:36	2019-05-23 17:07:29
537	2019-05-23 15:37:38	2019-05-23 16:02:10
538	2019-05-23 15:48:29	2019-05-23 16:11:45
539	2019-05-23 16:07:27	2019-05-23 16:25:08
540	2019-05-23 16:10:17	2019-05-23 16:24:23
541	2019-05-23 16:12:42	2019-05-23 16:22:37
542	2019-05-23 16:14:13	2019-05-23 16:44:00
543	2019-05-23 16:14:25	2019-05-23 17:21:19
544	2019-05-23 16:20:48	2019-05-23 18:04:02
545	2019-05-23 16:32:48	2019-05-23 16:36:24
546	2019-05-23 16:37:30	2019-05-23 17:03:38
547	2019-05-23 16:40:20	2019-05-23 18:04:39
548	2019-05-23 16:47:02	2019-05-23 18:30:11
549	2019-05-23 16:47:38	2019-05-24 09:23:18
550	2019-05-23 16:53:27	2019-05-23 18:45:14
551	2019-05-23 17:00:00	2019-05-23 17:37:50
552	2019-05-23 17:09:26	2019-05-23 18:20:42
553	2019-05-23 17:24:21	2019-05-23 18:31:48
554	2019-05-23 17:24:21	2019-05-23 18:31:48
555	2019-05-23 17:26:00	2019-05-23 18:16:38
556	2019-05-23 17:34:39	2019-05-23 18:22:13
557	2019-05-23 17:38:12	2019-05-23 19:49:51
558	2019-05-23 17:43:25	2019-05-23 18:50:08
559	2019-05-23 17:44:08	2019-05-23 20:40:31
560	2019-05-23 17:50:38	2019-05-23 19:19:48
561	2019-05-23 17:51:49	2019-05-23 20:35:45
562	2019-05-23 18:04:03	2019-05-23 20:36:06
563	2019-05-23 18:04:16	2019-05-23 19:09:42
564	2019-05-23 18:04:23	2019-05-23 19:02:30
565	2019-05-23 18:04:43	2019-05-23 18:21:45
566	2019-05-23 18:08:14	2019-05-23 18:58:09
567	2019-05-23 18:09:56	2019-05-23 18:28:43
568	2019-05-23 18:18:49	2019-05-23 19:09:33
569	2019-05-23 18:20:49	2019-05-23 19:31:26
570	2019-05-23 18:21:32	2019-05-23 21:13:29
571	2019-05-23 18:23:04	2019-05-23 22:37:07
572	2019-05-23 18:23:41	2019-05-23 20:34:06
573	2019-05-23 18:28:04	2019-05-23 19:43:27
574	2019-05-23 18:29:10	2019-05-23 20:23:33
575	2019-05-23 18:33:15	2019-05-23 20:03:39
576	2019-05-23 18:33:25	2019-05-23 20:22:07
577	2019-05-23 18:34:59	2019-05-23 20:45:17
578	2019-05-23 18:36:18	2019-05-23 19:40:02
579	2019-05-23 18:44:44	2019-05-23 19:10:52
580	2019-05-23 18:46:45	2019-05-23 19:16:12
581	2019-05-23 18:52:24	2019-05-23 21:29:45
582	2019-05-23 18:53:26	2019-05-23 21:27:13
583	2019-05-23 18:55:21	2019-05-23 19:14:35
584	2019-05-23 18:56:31	2019-05-23 21:14:00
585	2019-05-23 19:02:06	2019-05-23 20:41:16
586	2019-05-23 19:05:10	2019-05-23 19:30:59
587	2019-05-23 19:06:05	2019-05-23 20:18:59
588	2019-05-23 19:07:03	2019-05-23 19:51:00
589	2019-05-23 19:12:02	2019-05-23 19:45:42
590	2019-05-23 19:14:07	2019-05-23 20:37:38
591	2019-05-23 19:20:40	2019-05-23 19:58:59
592	2019-05-23 19:20:50	2019-05-23 19:48:39
593	2019-05-23 19:20:57	2019-05-23 21:37:47
594	2019-05-23 19:21:07	2019-05-23 19:56:42
595	2019-05-23 19:25:40	2019-05-23 20:07:56
596	2019-05-23 19:27:05	2019-05-23 19:51:41
597	2019-05-23 19:28:47	2019-05-23 20:21:04
598	2019-05-23 19:32:34	2019-05-23 21:12:47
599	2019-05-23 19:33:47	2019-05-23 19:51:49
600	2019-05-23 19:34:48	2019-05-23 21:03:52
601	2019-05-23 19:34:56	2019-05-23 21:04:01
602	2019-05-23 19:35:13	2019-05-23 21:29:08
603	2019-05-23 19:36:08	2019-05-23 21:20:01
604	2019-05-23 19:42:46	2019-05-23 22:37:16
605	2019-05-23 19:48:47	2019-05-23 21:43:43
606	2019-05-23 19:51:47	2019-05-23 21:47:27
607	2019-05-23 19:57:48	2019-05-23 21:44:37
608	2019-05-23 19:58:14	2019-05-23 20:59:21
609	2019-05-23 20:02:31	2019-05-23 20:23:00
610	2019-05-23 20:03:18	2019-05-23 21:39:36
611	2019-05-23 20:03:55	2019-05-23 20:47:10
612	2019-05-23 20:11:22	2019-05-23 20:43:54
613	2019-05-23 20:14:40	2019-05-23 20:33:37
614	2019-05-23 20:19:08	2019-05-23 20:58:44
615	2019-05-23 20:27:44	2019-05-23 21:03:36
616	2019-05-23 20:32:12	2019-05-23 22:40:40
617	2019-05-23 20:34:09	2019-05-23 21:37:17
618	2019-05-23 20:36:15	2019-05-23 21:38:03
619	2019-05-23 20:36:39	2019-05-23 22:38:57
620	2019-05-23 20:37:05	2019-05-23 22:41:09
621	2019-05-23 21:03:27	2019-05-23 23:25:58
622	2019-05-23 21:03:33	2019-05-23 23:37:37
623	2019-05-23 21:14:54	2019-05-23 23:39:36
624	2019-05-23 21:25:58	2019-05-23 21:56:48
625	2019-05-23 21:32:38	2019-05-23 21:52:20
626	2019-05-23 23:26:54	2019-05-24 06:49:09
627	2019-05-23 23:39:24	2019-05-24 22:15:45
628	2019-05-24 01:22:40	2019-05-24 21:54:41
629	2019-05-24 01:25:33	2019-05-24 09:22:47
630	2019-05-24 02:52:24	2019-05-24 03:14:26
631	2019-05-24 04:44:10	2019-05-24 05:49:57
632	2019-05-24 05:06:30	2019-05-24 05:27:53
633	2019-05-24 05:09:55	2019-05-24 05:12:32
634	2019-05-24 05:17:24	2019-05-24 05:31:25
635	2019-05-24 05:39:10	2019-05-24 05:46:24
636	2019-05-24 05:48:12	2019-05-24 06:02:41
637	2019-05-24 05:59:41	2019-05-24 06:06:31
638	2019-05-24 06:16:41	2019-05-24 06:40:45
639	2019-05-24 06:18:02	2019-05-24 06:27:27
640	2019-05-24 06:23:04	2019-05-24 06:47:40
641	2019-05-24 06:25:33	2019-05-24 06:29:19
642	2019-05-24 06:34:41	2019-05-24 06:51:24
643	2019-05-24 06:53:52	2019-05-24 06:56:56
644	2019-05-24 07:24:20	2019-05-24 08:30:47
645	2019-05-24 07:29:10	2019-05-24 09:55:43
646	2019-05-24 07:30:54	2019-05-24 17:25:52
647	2019-05-24 07:45:41	2019-05-24 12:00:06
648	2019-05-24 07:47:48	2019-05-24 11:59:57
649	2019-05-24 07:52:50	2019-05-24 07:56:35
650	2019-05-24 07:59:07	2019-05-24 17:06:54
651	2019-05-24 08:04:43	2019-05-24 17:28:45
652	2019-05-24 08:24:05	2019-05-24 15:54:54
653	2019-05-24 08:26:31	2019-05-24 15:23:58
654	2019-05-24 08:28:55	2019-05-24 22:04:42
655	2019-05-24 08:31:07	2019-05-24 17:27:52
656	2019-05-24 08:31:30	2019-05-24 17:25:34
657	2019-05-24 08:31:40	2019-05-24 22:09:07
658	2019-05-24 08:41:09	2019-05-24 15:00:21
659	2019-05-24 08:42:35	2019-05-24 09:04:07
660	2019-05-24 08:43:25	2019-05-24 08:51:04
661	2019-05-24 08:51:12	2019-05-24 09:32:28
662	2019-05-24 08:52:18	2019-05-24 12:04:01
663	2019-05-24 08:52:35	2019-05-24 11:40:13
664	2019-05-24 09:00:46	2019-05-24 09:06:42
665	2019-05-24 09:09:17	2019-05-24 17:08:50
666	2019-05-24 09:21:49	2019-05-24 15:55:28
667	2019-05-24 09:25:20	2019-05-24 10:14:30
668	2019-05-24 09:28:08	2019-05-24 10:22:48
669	2019-05-24 09:33:55	2019-05-24 15:15:31
670	2019-05-24 09:37:22	2019-05-24 11:27:15
671	2019-05-24 09:43:42	2019-05-24 10:53:47
672	2019-05-24 09:45:19	2019-05-24 10:02:36
673	2019-05-24 09:47:11	2019-05-24 10:09:32
674	2019-05-24 09:47:34	2019-05-24 10:18:25
675	2019-05-24 09:47:47	2019-05-24 10:36:22
676	2019-05-24 09:56:17	2019-05-24 12:04:59
677	2019-05-24 10:05:40	2019-05-24 12:13:29
678	2019-05-24 10:08:05	2019-05-24 10:32:35
679	2019-05-24 10:08:37	2019-05-24 15:31:19
680	2019-05-24 10:09:14	2019-05-24 13:26:07
681	2019-05-24 10:09:22	2019-05-24 11:44:54
682	2019-05-24 10:10:48	2019-05-24 11:16:56
683	2019-05-24 10:12:40	2019-05-24 10:42:26
684	2019-05-24 10:15:07	2019-05-24 10:22:56
685	2019-05-24 10:17:47	2019-05-24 17:39:51
686	2019-05-24 10:22:29	2019-05-24 10:40:17
687	2019-05-24 10:28:26	2019-05-24 13:57:17
688	2019-05-24 10:46:58	2019-05-24 11:39:46
689	2019-05-24 10:49:35	2019-05-24 11:12:34
690	2019-05-24 11:03:35	2019-05-24 11:24:34
691	2019-05-24 11:07:41	2019-05-24 12:43:26
692	2019-05-24 11:07:48	2019-05-24 11:32:27
693	2019-05-24 11:14:33	2019-05-24 11:19:16
694	2019-05-24 11:25:06	2019-05-24 12:16:39
695	2019-05-24 11:31:25	2019-05-24 11:42:38
696	2019-05-24 11:35:09	2019-05-24 12:42:22
697	2019-05-24 11:38:56	2019-05-24 12:13:57
698	2019-05-24 11:40:51	2019-05-24 14:27:58
699	2019-05-24 11:40:58	2019-05-24 13:19:06
700	2019-05-24 11:46:30	2019-05-24 22:43:01
701	2019-05-24 11:52:59	2019-05-24 17:39:58
702	2019-05-24 11:55:10	2019-05-24 12:14:07
703	2019-05-24 11:55:43	2019-05-24 14:29:18
704	2019-05-24 12:00:05	2019-05-24 12:20:05
705	2019-05-24 12:00:27	2019-05-24 12:42:06
706	2019-05-24 12:04:36	2019-05-24 13:15:11
707	2019-05-24 12:05:47	2019-05-24 15:02:14
708	2019-05-24 12:05:58	2019-05-24 12:31:15
709	2019-05-24 12:12:43	2019-05-24 13:07:23
710	2019-05-24 12:17:44	2019-05-24 13:37:17
711	2019-05-24 12:19:18	2019-05-24 12:25:33
712	2019-05-24 12:22:54	2019-05-24 12:26:06
713	2019-05-24 12:23:56	2019-05-24 14:03:24
714	2019-05-24 12:32:14	2019-05-24 12:33:37
715	2019-05-24 12:35:29	2019-05-24 13:14:17
716	2019-05-24 12:39:30	2019-05-24 12:51:01
717	2019-05-24 12:54:12	2019-05-24 13:45:07
718	2019-05-24 12:54:21	2019-05-24 13:14:34
719	2019-05-24 13:01:16	2019-05-24 14:38:25
720	2019-05-24 13:05:25	2019-05-24 14:09:26
721	2019-05-24 13:21:44	2019-05-24 21:50:00
722	2019-05-24 13:27:33	2019-05-24 16:14:11
723	2019-05-24 13:30:07	2019-05-24 13:32:44
724	2019-05-24 13:36:09	2019-05-24 16:08:13
725	2019-05-24 13:44:39	2019-05-26 16:35:20
726	2019-05-24 13:49:28	2019-05-24 15:24:45
727	2019-05-24 13:57:23	2019-05-24 17:18:34
728	2019-05-24 14:15:06	2019-05-24 15:01:04
729	2019-05-24 14:15:18	2019-05-24 14:25:33
730	2019-05-24 14:18:36	2019-05-24 16:11:53
731	2019-05-24 14:23:04	2019-05-24 20:40:39
732	2019-05-24 14:26:21	2019-05-24 14:48:21
733	2019-05-24 14:28:50	2019-05-24 17:34:12
734	2019-05-24 14:30:50	2019-05-24 21:55:37
735	2019-05-24 14:32:52	2019-05-24 17:37:37
736	2019-05-24 14:34:24	2019-05-24 16:11:25
737	2019-05-24 14:41:15	2019-05-24 15:41:26
738	2019-05-24 14:43:53	2019-05-24 16:16:07
739	2019-05-24 14:46:04	2019-05-24 17:08:07
740	2019-05-24 14:49:33	2019-05-24 16:11:41
741	2019-05-24 14:55:25	2019-05-24 15:44:45
742	2019-05-24 14:58:53	2019-05-24 15:08:47
743	2019-05-24 14:59:26	2019-05-25 12:29:35
744	2019-05-24 14:59:26	2019-05-25 12:29:35
745	2019-05-24 15:00:39	2019-05-27 22:12:42
746	2019-05-24 15:13:13	2019-05-24 15:31:06
747	2019-05-24 15:13:23	2019-05-24 22:57:07
748	2019-05-24 15:13:51	2019-05-24 15:55:59
749	2019-05-24 15:26:48	2019-05-24 16:30:07
750	2019-05-24 15:32:47	2019-05-24 17:32:21
751	2019-05-24 15:34:38	2019-05-24 15:52:04
752	2019-05-24 15:36:27	2019-05-24 16:54:03
753	2019-05-24 15:40:02	2019-05-25 10:01:20
754	2019-05-24 16:01:46	2019-05-25 08:25:46
755	2019-05-24 16:06:14	2019-05-24 17:35:50
756	2019-05-24 16:10:06	2019-05-24 23:25:12
757	2019-05-24 16:12:37	2019-05-24 16:40:40
758	2019-05-24 16:39:40	2019-05-24 17:11:31
759	2019-05-24 16:44:03	2019-05-24 16:47:20
760	2019-05-24 16:47:52	2019-05-24 17:44:38
761	2019-05-24 17:01:41	2019-05-24 17:28:24
762	2019-05-24 17:02:44	2019-05-24 17:03:30
763	2019-05-24 17:11:17	2019-05-24 17:37:45
764	2019-05-24 17:11:26	2019-05-24 18:49:12
765	2019-05-24 17:11:50	2019-05-24 18:40:55
766	2019-05-24 17:14:38	2019-05-24 19:46:20
767	2019-05-24 17:19:35	2019-05-24 18:58:35
768	2019-05-24 17:19:48	2019-05-24 18:58:43
769	2019-05-24 17:21:56	2019-05-24 10:44:42
770	2019-05-24 17:24:15	2019-05-24 18:02:46
771	2019-05-24 17:27:21	2019-05-24 20:21:53
772	2019-05-24 17:36:12	2019-05-24 18:54:47
773	2019-05-24 17:37:26	2019-05-24 19:01:00
774	2019-05-24 17:39:48	2019-05-24 18:58:16
775	2019-05-24 17:40:25	2019-05-24 19:08:33
776	2019-05-24 17:44:33	2019-05-24 18:47:17
777	2019-05-24 17:46:46	2019-05-24 17:57:50
778	2019-05-24 17:49:02	2019-05-24 19:27:56
779	2019-05-24 17:49:26	2019-05-24 19:39:01
780	2019-05-24 17:54:38	2019-05-24 20:10:02
781	2019-05-24 17:59:36	2019-05-24 18:48:56
782	2019-05-24 18:01:29	2019-05-24 18:55:50
783	2019-05-24 18:03:09	2019-05-24 18:34:58
784	2019-05-24 18:03:17	2019-05-24 18:50:35
785	2019-05-24 18:03:27	2019-05-24 18:03:54
786	2019-05-24 18:03:40	2019-05-24 19:28:18
787	2019-05-24 18:06:12	2019-05-24 18:51:44
788	2019-05-24 18:13:07	2019-05-24 19:28:09
789	2019-05-24 18:13:21	2019-05-24 22:01:38
790	2019-05-24 18:13:35	2019-05-24 18:54:31
791	2019-05-24 18:16:33	2019-05-24 20:40:53
792	2019-05-24 18:17:01	2019-05-24 20:23:33
793	2019-05-24 18:18:53	2019-05-24 20:16:12
794	2019-05-24 18:20:50	2019-05-24 20:41:24
795	2019-05-24 18:25:08	2019-05-24 20:17:31
796	2019-05-24 18:28:02	2019-05-24 20:11:31
797	2019-05-24 18:28:32	2019-05-24 19:35:27
798	2019-05-24 18:29:08	2019-05-24 21:26:24
799	2019-05-24 18:35:33	2019-05-24 21:25:19
800	2019-05-24 18:36:19	2019-05-24 20:04:52
801	2019-05-24 18:39:48	2019-05-24 19:40:19
802	2019-05-24 18:41:15	2019-05-24 20:56:00
803	2019-05-24 18:43:38	2019-05-24 20:51:43
804	2019-05-24 18:47:15	2019-05-24 20:05:37
805	2019-05-24 18:48:28	2019-05-24 20:58:30
806	2019-05-24 18:51:19	2019-05-24 20:47:51
807	2019-05-24 18:52:13	2019-05-24 21:32:32
808	2019-05-24 18:54:06	2019-05-24 20:59:31
809	2019-05-24 18:58:40	2019-05-24 20:58:08
810	2019-05-24 19:01:48	2019-05-24 21:37:43
811	2019-05-24 19:06:43	2019-05-24 19:26:57
812	2019-05-24 19:09:10	2019-05-24 20:39:21
813	2019-05-24 19:09:23	2019-05-24 19:38:14
814	2019-05-24 19:11:57	2019-05-24 21:37:11
815	2019-05-24 19:12:24	2019-05-24 20:06:52
816	2019-05-24 19:17:59	2019-05-24 19:39:53
817	2019-05-24 19:18:16	2019-05-24 21:37:25
818	2019-05-24 19:19:11	2019-05-24 19:59:39
819	2019-05-24 19:20:20	2019-05-24 19:21:00
820	2019-05-24 19:20:31	2019-05-24 19:36:17
821	2019-05-24 19:21:25	2019-05-24 21:25:10
822	2019-05-24 19:28:13	2019-05-24 21:59:55
823	2019-05-24 19:29:31	2019-05-24 19:46:27
824	2019-05-24 19:30:08	2019-05-24 21:40:14
825	2019-05-24 19:31:05	2019-05-24 19:38:42
826	2019-05-24 19:37:12	2019-05-24 20:32:06
827	2019-05-24 19:40:18	2019-05-24 21:38:05
828	2019-05-24 19:43:21	2019-05-24 22:03:39
829	2019-05-24 19:47:36	2019-05-24 20:45:42
830	2019-05-24 19:56:55	2019-05-24 20:46:43
831	2019-05-24 19:58:39	2019-05-24 22:33:38
832	2019-05-24 20:02:30	2019-05-24 20:32:15
833	2019-05-24 20:05:33	2019-05-24 20:58:21
834	2019-05-24 20:11:20	2019-05-24 20:40:03
835	2019-05-24 20:22:48	2019-05-24 22:19:48
836	2019-05-24 20:24:06	2019-05-24 21:04:12
837	2019-05-24 20:32:17	2019-05-24 20:44:16
838	2019-05-24 20:35:35	2019-05-24 21:14:36
839	2019-05-24 20:42:14	2019-05-24 21:04:36
840	2019-05-24 20:54:31	2019-05-24 23:04:47
841	2019-05-24 20:59:33	2019-05-24 21:08:17
842	2019-05-24 21:01:14	2019-05-24 22:42:45
843	2019-05-24 21:06:38	2019-05-24 23:04:35
844	2019-05-24 21:08:20	2019-05-24 21:39:38
845	2019-05-24 21:50:14	2019-05-24 22:01:53
846	2019-05-24 21:59:09	2019-05-25 00:14:07
847	2019-05-24 22:42:35	2019-05-25 06:53:38
848	2019-05-25 00:09:26	2019-05-25 16:22:19
849	2019-05-25 01:18:22	2019-05-25 23:44:55
850	2019-05-25 01:43:08	2019-05-25 11:53:12
851	2019-05-25 02:57:47	2019-05-25 03:13:02
852	2019-05-25 04:44:04	2019-05-25 05:25:04
853	2019-05-25 04:57:20	2019-05-25 05:00:21
854	2019-05-25 05:30:56	2019-05-25 05:36:58
855	2019-05-25 05:37:59	2019-05-25 05:45:52
856	2019-05-25 05:56:23	2019-05-25 06:24:56
857	2019-05-25 05:58:20	2019-05-25 06:12:58
858	2019-05-25 06:12:25	2019-05-25 06:20:42
859	2019-05-25 06:34:26	2019-05-25 06:43:48
860	2019-05-25 06:36:35	2019-05-25 06:39:01
861	2019-05-25 06:51:38	2019-05-25 06:55:11
862	2019-05-25 07:01:33	2019-05-25 07:07:44
863	2019-05-25 07:32:06	2019-05-25 08:48:27
864	2019-05-25 07:38:20	2019-05-25 12:01:01
865	2019-05-25 07:41:44	2019-05-25 11:51:06
866	2019-05-25 07:52:54	2019-05-25 12:02:13
867	2019-05-25 08:04:41	2019-05-25 09:34:14
868	2019-05-25 08:06:59	2019-05-25 18:43:28
869	2019-05-25 08:07:55	2019-05-25 08:14:27
870	2019-05-25 08:08:35	2019-05-25 15:54:40
871	2019-05-25 08:13:54	2019-05-25 11:28:17
872	2019-05-25 08:16:12	2019-05-25 17:04:38
873	2019-05-25 08:22:20	2019-05-25 22:21:43
874	2019-05-25 08:32:51	2019-05-25 19:18:11
875	2019-05-25 08:32:59	2019-05-25 08:56:51
876	2019-05-25 08:33:28	2019-05-25 10:00:23
877	2019-05-25 08:34:33	2019-05-25 08:48:46
878	2019-05-25 08:38:02	2019-05-25 17:30:54
879	2019-05-25 08:44:56	2019-05-25 09:19:25
880	2019-05-25 08:51:22	2019-05-25 11:30:28
881	2019-05-25 08:52:26	2019-05-25 17:27:48
882	2019-05-25 08:58:12	2019-05-25 12:46:49
883	2019-05-25 09:05:04	2019-05-25 09:14:27
884	2019-05-25 09:06:07	2019-05-25 13:14:03
885	2019-05-25 09:06:57	2019-05-25 09:09:27
886	2019-05-25 09:09:56	2019-05-25 14:06:20
887	2019-05-25 09:24:00	2019-05-25 17:14:21
888	2019-05-25 09:36:21	2019-05-25 17:44:26
889	2019-05-25 09:39:59	2019-05-25 09:57:36
890	2019-05-25 09:40:34	2019-05-25 10:24:26
891	2019-05-25 09:41:38	2019-05-25 10:42:05
892	2019-05-25 09:47:00	2019-05-25 10:45:21
893	2019-05-25 09:49:53	2019-05-25 10:20:22
894	2019-05-25 09:53:55	2019-05-25 13:54:17
895	2019-05-25 10:00:08	2019-05-25 10:02:31
896	2019-05-25 10:10:21	2019-05-25 14:30:33
897	2019-05-25 10:12:37	2019-05-25 10:56:57
898	2019-05-25 10:15:14	2019-05-25 13:18:51
899	2019-05-25 10:20:00	2019-05-25 10:55:52
900	2019-05-25 10:24:21	2019-05-25 11:13:15
901	2019-05-25 10:27:06	2019-05-25 12:55:13
902	2019-05-25 10:31:33	2019-05-25 10:38:58
903	2019-05-25 10:39:24	2019-05-25 10:53:47
904	2019-05-25 10:39:33	2019-05-25 10:47:47
905	2019-05-25 10:40:23	2019-05-25 10:51:26
906	2019-05-25 10:52:50	2019-05-25 13:04:07
907	2019-05-25 10:54:10	2019-05-25 11:47:44
908	2019-05-25 10:55:52	2019-05-25 13:13:49
909	2019-05-25 11:03:45	2019-05-25 13:58:20
910	2019-05-25 11:08:38	2019-05-25 11:49:45
911	2019-05-25 11:11:21	2019-05-25 13:57:21
912	2019-05-25 11:13:21	2019-05-25 11:52:02
913	2019-05-25 11:14:06	2019-05-25 11:58:29
914	2019-05-25 11:14:14	2019-05-25 11:40:43
915	2019-05-25 11:19:44	2019-05-25 11:30:12
916	2019-05-25 11:19:55	2019-05-25 14:03:14
917	2019-05-25 11:21:47	2019-05-25 12:00:35
918	2019-05-25 11:31:07	2019-05-25 11:44:32
919	2019-05-25 11:34:20	2019-05-25 11:36:29
920	2019-05-25 11:37:52	2019-05-25 12:34:45
921	2019-05-25 11:40:15	2019-05-25 16:01:19
922	2019-05-25 11:42:01	2019-05-25 12:36:54
923	2019-05-25 11:42:08	2019-05-25 17:02:47
924	2019-05-25 11:45:32	2019-05-25 12:32:06
925	2019-05-25 11:45:32	2019-05-25 12:32:06
926	2019-05-25 11:50:15	2019-05-25 12:16:25
927	2019-05-25 11:54:32	2019-05-25 17:59:48
928	2019-05-25 11:55:31	2019-05-25 13:46:36
929	2019-05-25 11:56:24	2019-05-25 16:47:41
930	2019-05-25 11:56:36	2019-05-25 12:19:22
931	2019-05-25 11:59:47	2019-05-25 12:10:29
932	2019-05-25 12:00:46	2019-05-25 12:54:42
933	2019-05-25 12:04:17	2019-05-25 22:03:12
934	2019-05-25 12:12:40	2019-05-25 13:10:29
935	2019-05-25 12:13:03	2019-05-25 13:01:11
936	2019-05-25 12:13:12	2019-05-25 13:04:50
937	2019-05-25 12:14:56	2019-05-25 15:31:21
938	2019-05-25 12:17:37	2019-05-25 13:10:38
939	2019-05-25 12:17:44	2019-05-25 21:04:42
940	2019-05-25 12:23:49	2019-05-25 12:52:20
941	2019-05-25 12:40:51	2019-05-25 12:42:04
942	2019-05-25 12:41:13	2019-05-25 12:48:15
943	2019-05-25 12:45:34	2019-05-25 15:46:05
944	2019-05-25 12:51:55	2019-05-25 14:47:18
945	2019-05-25 13:03:39	2019-05-25 13:42:44
946	2019-05-25 13:03:39	2019-05-25 13:42:44
947	2019-05-25 13:15:21	2019-05-25 13:16:24
948	2019-05-25 13:16:13	2019-05-25 15:55:41
949	2019-05-25 13:18:25	2019-05-25 13:34:21
950	2019-05-25 13:34:07	2019-05-25 16:20:58
951	2019-05-25 13:36:46	2019-05-25 15:51:46
952	2019-05-25 13:39:00	2019-05-25 14:52:18
953	2019-05-25 13:48:44	2019-05-25 14:00:41
954	2019-05-25 13:51:03	2019-05-25 16:00:51
955	2019-05-25 13:52:00	2019-05-25 16:24:36
956	2019-05-25 13:58:52	2019-05-25 16:02:32
957	2019-05-25 14:01:49	2019-05-25 14:24:32
958	2019-05-25 14:07:34	2019-05-25 15:09:05
959	2019-05-25 14:08:31	2019-05-25 14:50:03
960	2019-05-25 14:12:48	2019-05-25 16:23:10
961	2019-05-25 14:13:36	2019-05-25 17:55:25
962	2019-05-25 14:19:39	2019-05-25 17:11:35
963	2019-05-25 14:19:49	2019-05-25 17:17:00
964	2019-05-25 14:21:02	2019-05-25 18:01:30
965	2019-05-25 14:21:44	2019-05-25 15:05:30
966	2019-05-25 14:23:39	2019-05-25 19:06:54
967	2019-05-25 14:23:49	2019-05-25 14:55:58
968	2019-05-25 14:26:32	2019-05-25 14:45:16
969	2019-05-25 14:27:11	2019-05-25 17:45:57
970	2019-05-25 14:30:50	2019-05-25 17:50:13
971	2019-05-25 14:34:54	2019-05-25 23:09:31
972	2019-05-25 14:37:10	2019-05-25 15:09:58
973	2019-05-25 14:55:55	2019-05-25 16:55:03
974	2019-05-25 14:57:50	2019-05-25 15:18:34
975	2019-05-25 14:58:14	2019-05-25 15:17:46
976	2019-05-25 14:59:11	2019-05-25 16:15:27
977	2019-05-25 14:59:38	2019-05-25 15:46:37
978	2019-05-25 15:00:16	2019-05-25 15:44:57
979	2019-05-25 15:00:32	2019-05-25 16:54:27
980	2019-05-25 15:02:17	2019-05-25 15:53:40
981	2019-05-25 15:27:39	2019-05-25 22:22:32
982	2019-05-25 15:30:07	2019-05-25 16:05:48
983	2019-05-25 15:37:35	2019-05-25 16:00:20
984	2019-05-25 15:43:04	2019-05-25 17:31:08
985	2019-05-25 15:47:12	2019-05-25 16:29:05
986	2019-05-25 15:49:04	2019-05-25 16:28:38
987	2019-05-25 15:50:09	2019-05-25 15:50:48
988	2019-05-25 15:51:20	2019-05-25 16:12:39
989	2019-05-25 15:55:02	2019-05-26 09:42:18
990	2019-05-25 16:03:09	2019-05-25 18:03:21
991	2019-05-25 16:03:57	2019-05-25 18:02:27
992	2019-05-25 16:06:31	2019-05-25 17:04:04
993	2019-05-25 16:07:53	2019-05-25 16:29:43
994	2019-05-25 16:09:18	2019-05-25 16:36:57
995	2019-05-25 16:10:46	2019-05-25 16:57:53
996	2019-05-25 16:13:53	2019-05-25 16:34:21
997	2019-05-25 16:25:44	2019-05-25 16:51:24
998	2019-05-25 16:28:02	2019-05-25 18:37:36
999	2019-05-25 16:28:17	2019-05-25 17:19:51
1000	2019-05-25 16:33:25	2019-05-25 17:09:35
1001	2019-05-25 16:43:58	2019-05-25 20:36:54
1002	2019-05-25 16:44:58	2019-05-25 19:21:42
1003	2019-05-25 16:48:21	2019-05-25 17:58:35
1004	2019-05-25 16:57:37	2019-05-25 16:58:12
1005	2019-05-25 16:57:46	2019-05-25 19:00:46
1006	2019-05-25 17:00:37	2019-05-25 17:26:27
1007	2019-05-25 17:13:14	2019-05-25 18:03:09
1008	2019-05-25 17:16:04	2019-05-25 21:51:57
1009	2019-05-25 17:16:50	2019-05-25 19:29:50
1010	2019-05-25 17:17:38	2019-05-25 17:37:35
1011	2019-05-25 17:19:47	2019-05-25 18:14:12
1012	2019-05-25 17:20:12	2019-05-25 18:22:50
1013	2019-05-25 17:20:21	2019-05-25 18:49:38
1014	2019-05-25 17:20:28	2019-05-25 17:47:32
1015	2019-05-25 17:22:51	2019-05-25 17:45:17
1016	2019-05-25 17:24:29	2019-05-25 17:59:15
1017	2019-05-25 17:25:14	2019-05-25 22:10:35
1018	2019-05-25 17:31:04	2019-05-25 18:42:46
1019	2019-05-25 17:33:37	2019-05-25 19:00:11
1020	2019-05-25 17:36:08	2019-05-25 17:59:34
1021	2019-05-25 17:37:27	2019-05-25 20:25:26
1022	2019-05-25 17:39:25	2019-05-25 19:06:41
1023	2019-05-25 17:47:42	2019-05-25 19:24:53
1024	2019-05-25 17:48:39	2019-05-25 18:13:02
1025	2019-05-25 17:51:35	2019-05-25 17:59:26
1026	2019-05-25 17:57:49	2019-05-25 18:56:05
1027	2019-05-25 17:57:58	2019-05-25 19:54:28
1028	2019-05-25 17:59:06	2019-05-25 19:26:24
1029	2019-05-25 18:01:46	2019-05-25 19:14:14
1030	2019-05-25 18:05:49	2019-05-25 19:00:21
1031	2019-05-25 18:09:29	2019-05-25 18:58:32
1032	2019-05-25 18:12:57	2019-05-25 20:07:52
1033	2019-05-25 18:13:58	2019-05-25 20:46:18
1034	2019-05-25 18:21:14	2019-05-25 19:54:07
1035	2019-05-25 18:21:32	2019-05-26 00:17:33
1036	2019-05-25 18:23:13	2019-05-25 19:50:58
1037	2019-05-25 18:24:28	2019-05-25 19:48:46
1038	2019-05-25 18:28:23	2019-05-25 19:46:36
1039	2019-05-25 18:28:45	2019-05-25 19:46:25
1040	2019-05-25 18:29:05	2019-05-25 19:46:02
1041	2019-05-25 18:30:29	2019-05-25 19:33:05
1042	2019-05-25 18:32:08	2019-05-25 21:55:26
1043	2019-05-25 18:32:37	2019-05-25 21:29:06
1044	2019-05-25 18:32:59	2019-05-25 19:17:25
1045	2019-05-25 18:35:06	2019-05-25 20:36:21
1046	2019-05-25 18:36:32	2019-05-25 20:17:39
1047	2019-05-25 18:39:01	2019-05-25 19:45:45
1048	2019-05-25 18:40:33	2019-05-25 23:23:16
1049	2019-05-25 18:40:54	2019-05-25 21:18:37
1050	2019-05-25 18:42:21	2019-05-25 19:55:56
1051	2019-05-25 18:43:08	2019-05-25 22:07:32
1052	2019-05-25 18:43:49	2019-05-25 20:59:15
1053	2019-05-25 18:46:36	2019-05-25 21:35:21
1054	2019-05-25 18:46:59	2019-05-25 20:18:11
1055	2019-05-25 18:47:44	2019-05-26 08:30:24
1056	2019-05-25 18:49:21	2019-05-25 21:38:26
1057	2019-05-25 18:50:22	2019-05-25 21:50:17
1058	2019-05-25 18:50:37	2019-05-25 20:15:09
1059	2019-05-25 18:52:22	2019-05-25 20:05:53
1060	2019-05-25 18:52:28	2019-05-25 20:17:29
1061	2019-05-25 18:53:06	2019-05-25 20:40:07
1062	2019-05-25 18:55:20	2019-05-25 19:22:47
1063	2019-05-25 18:56:09	2019-05-25 21:42:48
1064	2019-05-25 18:56:47	2019-05-25 20:33:01
1065	2019-05-25 18:57:59	2019-05-25 19:22:04
1066	2019-05-25 18:59:44	2019-05-25 20:06:51
1067	2019-05-25 19:00:59	2019-05-25 21:46:54
1068	2019-05-25 19:01:21	2019-05-25 19:58:31
1069	2019-05-25 19:06:53	2019-05-25 22:32:33
1070	2019-05-25 19:07:06	2019-05-25 21:46:04
1071	2019-05-25 19:07:21	2019-05-25 21:40:49
1072	2019-05-25 19:07:35	2019-05-25 20:30:29
1073	2019-05-25 19:07:53	2019-05-25 20:10:28
1074	2019-05-25 19:08:03	2019-05-25 19:58:43
1075	2019-05-25 19:08:31	2019-05-25 19:56:04
1076	2019-05-25 19:10:13	2019-05-25 21:00:42
1077	2019-05-25 19:10:26	2019-05-25 23:15:06
1078	2019-05-25 19:13:12	2019-05-25 20:02:22
1079	2019-05-25 19:18:48	2019-05-25 20:18:55
1080	2019-05-25 19:19:33	2019-05-25 19:34:03
1081	2019-05-25 19:19:46	2019-05-25 21:45:31
1082	2019-05-25 19:20:16	2019-05-25 21:49:55
1083	2019-05-25 19:25:38	2019-05-25 21:03:02
1084	2019-05-25 19:26:11	2019-05-25 21:46:47
1085	2019-05-25 19:26:22	2019-05-25 20:28:13
1086	2019-05-25 19:29:42	2019-05-25 21:39:34
1087	2019-05-25 19:32:32	2019-05-25 22:04:50
1088	2019-05-25 19:32:47	2019-05-25 20:11:03
1089	2019-05-25 19:34:49	2019-05-25 21:48:39
1090	2019-05-25 19:35:47	2019-05-25 22:08:00
1091	2019-05-25 19:39:55	2019-05-25 20:41:13
1092	2019-05-25 19:41:45	2019-05-25 22:45:41
1093	2019-05-25 19:43:37	2019-05-25 21:49:49
1094	2019-05-25 19:45:03	2019-05-25 21:52:56
1095	2019-05-25 19:45:24	2019-05-25 20:45:55
1096	2019-05-25 19:50:16	2019-05-25 21:20:44
1097	2019-05-25 19:51:41	2019-05-25 20:38:39
1098	2019-05-25 19:51:51	2019-05-25 21:50:26
1099	2019-05-25 19:52:49	2019-05-26 10:57:43
1100	2019-05-25 19:53:02	2019-05-26 21:06:10
1101	2019-05-25 19:53:11	2019-05-25 22:45:48
1102	2019-05-25 19:53:22	2019-05-25 22:45:32
1103	2019-05-25 19:53:30	2019-05-25 22:43:13
1104	2019-05-25 19:53:38	2019-05-25 20:30:11
1105	2019-05-25 19:56:32	2019-05-25 20:50:14
1106	2019-05-25 19:57:18	2019-05-25 21:47:02
1107	2019-05-25 20:00:39	2019-05-25 20:39:48
1108	2019-05-25 20:04:14	2019-05-25 21:49:39
1109	2019-05-25 20:08:37	2019-05-25 21:04:05
1110	2019-05-25 20:08:47	2019-05-25 20:10:40
1111	2019-05-25 20:11:17	2019-05-25 20:35:26
1112	2019-05-25 20:19:28	2019-05-25 21:13:34
1113	2019-05-25 20:22:00	2019-05-25 20:50:24
1114	2019-05-25 20:22:53	2019-05-25 21:44:44
1115	2019-05-25 20:23:34	2019-05-25 21:39:12
1116	2019-05-25 20:25:17	2019-05-25 21:23:10
1117	2019-05-25 20:28:29	2019-05-25 23:14:03
1118	2019-05-25 20:29:07	2019-05-25 21:45:05
1119	2019-05-25 20:30:45	2019-05-25 23:14:12
1120	2019-05-25 20:36:41	2019-05-25 21:00:57
1121	2019-05-25 20:41:00	2019-05-26 07:04:08
1122	2019-05-25 20:42:34	2019-05-25 23:15:15
1123	2019-05-25 20:45:26	2019-05-25 20:46:46
1124	2019-05-25 20:46:46	2019-05-25 23:16:43
1125	2019-05-25 20:56:40	2019-05-25 21:48:24
1126	2019-05-25 21:05:27	2019-05-25 21:30:08
1127	2019-05-25 21:21:58	2019-05-25 23:47:54
1128	2019-05-25 21:31:30	2019-05-26 00:07:23
1129	2019-05-25 21:32:46	2019-05-26 00:05:26
1130	2019-05-25 21:53:38	2019-05-25 22:43:02
1131	2019-05-25 22:27:47	2019-05-26 07:23:09
1132	2019-05-25 23:56:13	2019-05-26 18:06:26
